# Supplementary material for: Nutrition-Related Information on Alcoholic Beverages in Victoria, Australia, 2021
Source: Int J Environ Res Public Health. 2022 Apr 11;19(8):4609. doi: 10.3390/ijerph19084609 (PMC9030476; doi:10.3390/ijerph19084609)
Supplement: Supplementary file 1 [file ijerph-19-04609-s001.zip]

Archive with 2 entries (2 files):
- ijerph-1620284-SI/Supplementary File S1.pdf
- ijerph-1620284-SI/Supplementary File S2.pdf
